# Supplementary material for: CRISPR/Cas9-Mediated SlATG5 Mutagenesis Reduces the Resistance of Tomato Fruit to Botrytis cinerea
Source: Foods. 2023 Jul 19;12(14):2750. doi: 10.3390/foods12142750 (PMC10380010; doi:10.3390/foods12142750)
Supplement: Supplementary file 1 [file foods-12-02750-s001.zip]

Archive with 1 entries (1 files):
- foods-2477271-supplementary.pdf
